# Supplementary material for: De novo transcriptome assemblies of C3 and C4 non-model grass species reveal key differences in leaf development
Source: BMC Genomics. 2023 Feb 6;24:64. doi: 10.1186/s12864-022-08995-7 (PMC9901097; doi:10.1186/s12864-022-08995-7)
Supplement: Supplementary file 2 — Additional file 2: Results of PCA enrichment analyses. [file 12864_2022_8995_MOESM2_ESM.xlsx]

## Sheet: PCA1 
PCA1 Top 5%								PCA1 Bottom 5%
GO.ID	Term	Annotated	Significant	Expected	elim	ontology		GO.ID	Term	Annotated	Significant	Expected	elim	ontology
GO:0009765	photosynthesis, light harvesting	10	5	0.62	0.00018	BP		GO:0006457	protein folding	53	10	2.85	0.00043	BP
GO:0016226	iron-sulfur cluster assembly	7	3	0.44	0.00695	BP		GO:0007018	microtubule-based movement	39	8	2.1	0.00091	BP
GO:0005985	sucrose metabolic process	7	3	0.44	0.00695	BP		GO:0000910	cytokinesis	10	4	0.54	0.00133	BP
GO:0055085	transmembrane transport	295	29	18.39	0.00859	BP		GO:0001510	RNA methylation	5	3	0.27	0.00142	BP
GO:0010277	chlorophyllide a oxygenase [overall] act...	4	3	0.22	0.00062	MF		GO:0007020	microtubule nucleation	2	2	0.11	0.00289	BP
GO:0003700	DNA-binding transcription factor activit...	255	26	13.96	0.00148	MF		GO:0034622	cellular protein-containing complex asse...	40	9	2.15	0.00347	BP
GO:0016301	kinase activity	655	52	35.87	0.00336	MF		GO:0015031	protein transport	107	13	5.76	0.00453	BP
GO:0043565	sequence-specific DNA binding	154	17	8.43	0.00430	MF		GO:0006260	DNA replication	40	7	2.15	0.00488	BP
GO:0051537	2 iron, 2 sulfur cluster binding	7	3	0.38	0.00483	MF		GO:0022613	ribonucleoprotein complex biogenesis	42	7	2.26	0.00644	BP
GO:0016161	beta-amylase activity	8	3	0.44	0.00742	MF		GO:0070925	organelle assembly	8	3	0.43	0.00706	BP
GO:0008080	N-acetyltransferase activity	24	5	1.31	0.00858	MF		GO:0016255	attachment of GPI anchor to protein	3	2	0.16	0.00836	BP
GO:0042132	fructose 1,6-bisphosphate 1-phosphatase ...	3	2	0.16	0.00865	MF		GO:0006486	protein glycosylation	34	6	1.83	0.00864	BP
GO:0008686	3,4-dihydroxy-2-butanone-4-phosphate syn...	3	2	0.16	0.00865	MF		GO:0006888	endoplasmic reticulum to Golgi vesicle-m...	16	4	0.86	0.00894	BP
GO:0003935	GTP cyclohydrolase II activity	3	2	0.16	0.00865	MF		GO:0005524	ATP binding	796	65	41.44	0.00010	MF
GO:0016021	integral component of membrane	409	34	19.05	0.00014	CC		GO:0005085	guanyl-nucleotide exchange factor activi...	11	5	0.57	0.00013	MF
								GO:0003777	microtubule motor activity	39	8	2.03	0.00074	MF
								GO:0051082	unfolded protein binding	22	5	1.15	0.00469	MF
								GO:0008168	methyltransferase activity	113	13	5.88	0.00560	MF
								GO:0017056	structural constituent of nuclear pore	3	2	0.16	0.00783	MF
								GO:0003887	DNA-directed DNA polymerase activity	9	3	0.47	0.00929	MF
								GO:0005789	endoplasmic reticulum membrane	30	7	1.87	0.0019	CC
								GO:0005871	kinesin complex	39	8	2.44	0.0022	CC
								GO:0030660	Golgi-associated vesicle membrane	16	5	1	0.0022	CC
								GO:0030120	vesicle coat	16	5	1	0.0022	CC
								GO:0012505	endomembrane system	94	21	5.87	0.0023	CC
								GO:0030658	transport vesicle membrane	11	4	0.69	0.0034	CC
								GO:0034708	methyltransferase complex	2	2	0.12	0.0039	CC
								GO:0005815	microtubule organizing center	6	3	0.37	0.0041	CC
								GO:0005783	endoplasmic reticulum	26	6	1.62	0.0043	CC
								GO:0030118	clathrin coat	7	3	0.44	0.0069	CC
								GO:0032991	protein-containing complex	394	45	24.61	0.0093	CC

## Sheet: PCA2
PCA2 Top 5%								PCA2 Bottom 5%
GO.ID	Term	Annotated	Significant	Expected	elim	ontology		GO.ID	Term	Annotated	Significant	Expected	elim	ontology
GO:0006850	mitochondrial pyruvate transmembrane tra...	2	2	0.09	0.0020	BP		GO:0006914	autophagy	5	3	0.21	0.00072	BP
GO:0015977	carbon fixation	2	2	0.09	0.0020	BP		GO:0006357	regulation of transcription by RNA polym...	15	4	0.64	0.00306	BP
GO:1901617	organic hydroxy compound biosynthetic pr...	7	3	0.31	0.0027	BP		GO:0016070	RNA metabolic process	757	50	32.38	0.00311	BP
GO:0042819	vitamin B6 biosynthetic process	3	2	0.13	0.0057	BP		GO:0016050	vesicle organization	3	2	0.13	0.00531	BP
GO:0006094	gluconeogenesis	3	2	0.13	0.0057	BP		GO:0016192	vesicle-mediated transport	92	10	3.94	0.00551	BP
GO:0006108	malate metabolic process	3	2	0.13	0.0057	BP		GO:0035091	phosphatidylinositol binding	8	4	0.41	0.00041	MF
GO:0045333	cellular respiration	9	3	0.4	0.0060	BP		GO:0043531	ADP binding	89	13	4.59	0.00058	MF
GO:0006662	glycerol ether metabolic process	18	4	0.8	0.0071	BP		GO:0030274	LIM domain binding	2	2	0.1	0.00265	MF
GO:0008270	zinc ion binding	407	31	17.9	0.0017	MF		GO:0016459	myosin complex	5	3	0.25	0.0012	CC
GO:0008964	phosphoenolpyruvate carboxylase activity	2	2	0.09	0.0019	MF		GO:0070461	SAGA-type complex	5	3	0.25	0.0012	CC
GO:0004347	glucose-6-phosphate isomerase activity	2	2	0.09	0.0019	MF		GO:0005667	transcription regulator complex	19	5	0.97	0.0020	CC
GO:0008253	5'-nucleotidase activity	2	2	0.09	0.0019	MF		GO:0032777	Piccolo NuA4 histone acetyltransferase c...	2	2	0.1	0.0026	CC
GO:0016655	oxidoreductase activity, acting on NAD(P...	8	3	0.35	0.0040	MF		GO:0046540	U4/U6 x U5 tri-snRNP complex	2	2	0.1	0.0026	CC
GO:0005615	extracellular space	2	2	0.09	0.0020	CC		GO:0005634	nucleus	390	36	19.87	0.0034	CC
GO:0005743	mitochondrial inner membrane	10	3	0.45	0.0086	CC

## Sheet: PCA3
PCA3 Top 5%								PCA3 Bottom 5%
GO.ID	Term	Annotated	Significant	Expected	elim	ontology		GO.ID	Term	Annotated	Significant	Expected	elim	ontology
GO:0006886	intracellular protein transport	86	12	3.85	0.00038	BP		GO:0000105	histidine biosynthetic process	7	4	0.35	0.00018	BP
GO:0006511	ubiquitin-dependent protein catabolic pr...	36	7	1.61	0.00089	BP		GO:0006520	cellular amino acid metabolic process	101	17	5	0.00055	BP
GO:0006470	protein dephosphorylation	57	8	2.55	0.00349	BP		GO:0001522	pseudouridine synthesis	16	5	0.79	0.00079	BP
GO:0033365	protein localization to organelle	24	5	1.07	0.00361	BP		GO:0006412	translation	189	19	9.36	0.00228	BP
GO:0006888	endoplasmic reticulum to Golgi vesicle-m...	16	4	0.72	0.00463	BP		GO:0042254	ribosome biogenesis	35	6	1.73	0.00668	BP
GO:0009987	cellular process	3218	168	143.95	0.00495	BP		GO:0008152	metabolic process	3571	198	176.81	0.00707	BP
GO:0007264	small GTPase mediated signal transductio...	17	4	0.76	0.00585	BP		GO:0034470	ncRNA processing	48	7	2.38	0.00862	BP
GO:0006506	GPI anchor biosynthetic process	10	3	0.45	0.00838	BP		GO:0009982	pseudouridine synthase activity	13	5	0.66	0.0003	MF
GO:0035091	phosphatidylinositol binding	8	3	0.41	0.0060	MF		GO:0008173	RNA methyltransferase activity	12	4	0.61	0.0023	MF
GO:0004721	phosphoprotein phosphatase activity	58	8	2.95	0.0084	MF		GO:0016741	transferase activity, transferring one-c...	119	16	6.04	0.0071	MF
GO:0019787	ubiquitin-like protein transferase activ...	71	9	3.61	0.0093	MF		GO:0004784	superoxide dismutase activity	3	2	0.15	0.0075	MF
GO:0043231	intracellular membrane-bounded organelle	514	38	26.76	0.0071	CC		GO:0003723	RNA binding	193	18	9.8	0.0089	MF
GO:0012505	endomembrane system	94	11	4.89	0.0080	CC
GO:0031090	organelle membrane	82	10	4.27	0.0085	CC

## Sheet: PCA4
PCA4 Top 5%								PCA4 Bottom 5%
GO.ID	Term	Annotated	Significant	Expected	elim	ontology		GO.ID	Term	Annotated	Significant	Expected	elim	ontology
GO:0006694	steroid biosynthetic process	16	5	0.76	0.00065	BP		GO:0000184	nuclear-transcribed mRNA catabolic proce...	2	2	0.1	0.0026	BP
GO:0030001	metal ion transport	76	11	3.6	0.00078	BP		GO:0006275	regulation of DNA replication	2	2	0.1	0.0026	BP
GO:0005975	carbohydrate metabolic process	254	26	12.02	0.00099	BP		GO:0008299	isoprenoid biosynthetic process	20	5	1.02	0.0027	BP
GO:0042546	cell wall biogenesis	12	4	0.57	0.00179	BP		GO:0055086	nucleobase-containing small molecule met...	89	14	4.52	0.0037	BP
GO:0055114	oxidation-reduction process	519	38	24.57	0.00356	BP		GO:0006397	mRNA processing	47	10	2.39	0.0039	BP
GO:0030244	cellulose biosynthetic process	8	3	0.38	0.00491	BP		GO:1901657	glycosyl compound metabolic process	22	5	1.12	0.0042	BP
GO:0006468	protein phosphorylation	583	41	27.6	0.00506	BP		GO:0006396	RNA processing	125	20	6.35	0.0045	BP
GO:0006555	methionine metabolic process	3	2	0.14	0.00648	BP		GO:0042364	water-soluble vitamin biosynthetic proce...	15	4	0.76	0.0057	BP
GO:0000226	microtubule cytoskeleton organization	26	5	1.23	0.00661	BP		GO:0071824	protein-DNA complex subunit organization	19	6	0.97	0.0073	BP
GO:0044036	cell wall macromolecule metabolic proces...	10	3	0.47	0.00981	BP		GO:0006334	nucleosome assembly	16	4	0.81	0.0073	BP
GO:0000910	cytokinesis	10	3	0.47	0.00981	BP		GO:0000077	DNA damage checkpoint	3	2	0.15	0.0075	BP
GO:0004553	hydrolase activity, hydrolyzing O-glycos...	167	20	8.8	0.00045	MF		GO:0000398	mRNA splicing, via spliceosome	25	5	1.27	0.0075	BP
GO:0003854	3-beta-hydroxy-delta5-steroid dehydrogen...	14	5	0.74	0.00053	MF		GO:0006096	glycolytic process	26	5	1.32	0.0089	BP
GO:0047262	polygalacturonate 4-alpha-galacturonosyl...	15	5	0.79	0.00076	MF		GO:0004332	fructose-bisphosphate aldolase activity	3	2	0.16	0.0081	MF
GO:0008017	microtubule binding	49	8	2.58	0.00370	MF		GO:0008536	Ran GTPase binding	9	3	0.48	0.0097	MF
GO:0016760	cellulose synthase (UDP-forming) activit...	7	3	0.37	0.00433	MF		GO:0005634	nucleus	390	36	20.09	0.00028	CC
GO:0004601	peroxidase activity	62	9	3.27	0.00480	MF		GO:0000786	nucleosome	15	5	0.77	0.00065	CC
GO:0004190	aspartic-type endopeptidase activity	56	8	2.95	0.00847	MF		GO:0030896	checkpoint clamp complex	3	2	0.15	0.00761	CC
GO:0016020	membrane	897	54	38.34	0.0002	CC
