# Supplementary material for: De novo transcriptome assemblies of C3 and C4 non-model grass species reveal key differences in leaf development
Source: BMC Genomics. 2023 Feb 6;24:64. doi: 10.1186/s12864-022-08995-7 (PMC9901097; doi:10.1186/s12864-022-08995-7)
Supplement: Supplementary file 3 — Additional file 3: Results of Gene Ontology (GO) enrichment analyses. [file 12864_2022_8995_MOESM3_ESM.xlsx]

## Sheet: GO.S1S3.C4
UP in S3							DOWN in S3
GO.ID	Term	Annotated	Significant	Expected	elim	ontology		GO.ID	Term	Annotated	Significant	Expected	elim	ontology
GO:0015979	photosynthesis	53	45	10.71	2.8e-17	BP		GO:0006412	translation	268	102	30.19	< 0.000000000000000000000000000001	BP
GO:0055114	oxidation-reduction process	742	235	149.9	1.964e-15	BP		GO:0007018	microtubule-based movement	45	21	5.07	2.5e-09	BP
GO:0009765	photosynthesis, light harvesting	13	12	2.63	4.69535e-08	BP		GO:0006260	DNA replication	50	24	5.63	4e-08	BP
GO:0030244	cellulose biosynthetic process	19	13	3.84	7.03649e-06	BP		GO:0042254	ribosome biogenesis	39	17	4.39	2.918e-07	BP
GO:0005975	carbohydrate metabolic process	372	117	75.15	3.75994e-05	BP		GO:0032502	developmental process	53	22	5.97	2.726e-06	BP
GO:0030001	metal ion transport	101	37	20.4	8.55133e-05	BP		GO:0007275	multicellular organism development	42	14	4.73	0.00012	BP
GO:0006979	response to oxidative stress	97	34	19.6	0.00043	BP		GO:0006334	nucleosome assembly	17	8	1.92	0.00024	BP
GO:0044036	cell wall macromolecule metabolic proces...	12	7	2.42	0.00411	BP		GO:0098813	nuclear chromosome segregation	11	8	1.24	0.0003	BP
GO:0006032	chitin catabolic process	10	6	2.02	0.00667	BP		GO:0006261	DNA-dependent DNA replication	7	5	0.79	0.00031	BP
GO:0046373	L-arabinose metabolic process	5	4	1.01	0.00696	BP		GO:0007093	mitotic cell cycle checkpoint	5	4	0.56	0.00073	BP
GO:0016117	carotenoid biosynthetic process	3	3	0.61	0.00823	BP		GO:0032147	activation of protein kinase activity	5	4	0.56	0.00073	BP
GO:0020037	heme binding	269	106	49.65	2.7e-16	MF		GO:0060236	regulation of mitotic spindle organizati...	5	4	0.56	0.00073	BP
GO:0005506	iron ion binding	200	82	36.92	5.44e-14	MF		GO:0000280	nuclear division	12	8	1.35	0.00074	BP
GO:0016705	oxidoreductase activity, acting on paire...	197	79	36.36	6.4668e-13	MF		GO:0009451	RNA modification	34	11	3.83	0.00086	BP
GO:0016491	oxidoreductase activity	879	276	162.25	2.64219e-09	MF		GO:0006302	double-strand break repair	6	4	0.68	0.00199	BP
GO:0004553	hydrolase activity, hydrolyzing O-glycos...	235	82	43.38	1.66612e-07	MF		GO:0051304	chromosome separation	6	4	0.68	0.00199	BP
GO:0016760	cellulose synthase (UDP-forming) activit...	17	13	3.14	3.1332e-07	MF		GO:0000910	cytokinesis	10	5	1.13	0.00278	BP
GO:0004601	peroxidase activity	96	35	17.72	2.19323e-05	MF		GO:0007076	mitotic chromosome condensation	4	3	0.45	0.00522	BP
GO:0016747	transferase activity, transferring acyl ...	147	48	27.13	2.29105e-05	MF		GO:1901991	negative regulation of mitotic cell cycl...	4	3	0.45	0.00522	BP
GO:0003824	catalytic activity	4590	1046	847.27	2.32632e-05	MF		GO:0006298	mismatch repair	12	5	1.35	0.0072	BP
GO:0015018	galactosylgalactosylxylosylprotein 3-bet...	8	7	1.48	4.84858e-05	MF		GO:0048519	negative regulation of biological proces...	55	16	6.2	0.00781	BP
GO:0005507	copper ion binding	26	14	4.8	5.23531e-05	MF		GO:0006950	response to stress	301	54	33.91	0.0082	BP
GO:0010333	terpene synthase activity	20	11	3.69	0.00027	MF		GO:0034470	ncRNA processing	51	12	5.75	0.00956	BP
GO:0005215	transporter activity	430	112	79.37	0.00037	MF		GO:0003735	structural constituent of ribosome	165	87	19.1	< 0.000000000000000000000000000001	MF
GO:0004190	aspartic-type endopeptidase activity	62	23	11.44	0.00041	MF		GO:0008017	microtubule binding	57	25	6.6	7.4e-10	MF
GO:0005509	calcium ion binding	72	25	13.29	0.00074	MF		GO:0003777	microtubule motor activity	45	21	5.21	4.31e-09	MF
GO:0042132	fructose 1,6-bisphosphate 1-phosphatase ...	4	4	0.74	0.00116	MF		GO:0003677	DNA binding	712	120	82.41	3.32587e-05	MF
GO:0008131	primary amine oxidase activity	4	4	0.74	0.00116	MF		GO:0003676	nucleic acid binding	1245	222	144.11	5.96515e-05	MF
GO:0010181	FMN binding	18	9	3.32	0.00237	MF		GO:0003723	RNA binding	234	47	27.09	9.51629e-05	MF
GO:0016758	transferase activity, transferring hexos...	312	91	57.59	0.00333	MF		GO:0005524	ATP binding	1073	154	124.2	0.0017	MF
GO:0004252	serine-type endopeptidase activity	56	19	10.34	0.00414	MF		GO:0003887	DNA-directed DNA polymerase activity	13	6	1.5	0.002	MF
GO:0030598	rRNA N-glycosylase activity	16	8	2.95	0.00416	MF		GO:0045300	acyl-[acyl-carrier-protein] desaturase a...	6	4	0.69	0.0022	MF
GO:0004568	chitinase activity	10	6	1.85	0.00417	MF		GO:0005515	protein binding	1747	256	202.22	0.0038	MF
GO:0046556	alpha-L-arabinofuranosidase activity	5	4	0.92	0.00493	MF		GO:0008408	3'-5' exonuclease activity	15	6	1.74	0.0047	MF
GO:0016987	sigma factor activity	5	4	0.92	0.00493	MF		GO:0016884	carbon-nitrogen ligase activity, with gl...	15	6	1.74	0.0047	MF
GO:0022857	transmembrane transporter activity	312	75	57.59	0.00721	MF		GO:0003968	RNA-directed 5'-3' RNA polymerase activi...	4	3	0.46	0.0057	MF
GO:0016020	membrane	1216	298	202.33	1.8e-19	CC		GO:0016762	xyloglucan:xyloglucosyl transferase acti...	21	7	2.43	0.0073	MF
GO:0009654	photosystem II oxygen evolving complex	20	17	3.33	3.00048e-11	CC		GO:0046983	protein dimerization activity	124	24	14.35	0.0075	MF
GO:0019898	extrinsic component of membrane	22	16	3.66	7.47277e-09	CC		GO:0030983	mismatched DNA binding	12	5	1.39	0.0081	MF
GO:0009538	photosystem I reaction center	5	5	0.83	0.00012	CC		GO:0005840	ribosome	163	88	23.88	< 0.000000000000000000000000000001	CC
GO:0016021	integral component of membrane	544	115	90.52	0.00105	CC		GO:0005871	kinesin complex	45	21	6.59	2.2e-07	CC
GO:0009522	photosystem I	10	9	1.66	0.00315	CC		GO:0005634	nucleus	465	100	68.11	5.13e-06	CC
GO:0042651	thylakoid membrane	23	20	3.83	0.00412	CC		GO:0000786	nucleosome	24	13	3.52	6.25e-06	CC
								GO:0005819	spindle	11	6	1.61	0.0023	CC
								GO:0000796	condensin complex	3	3	0.44	0.0031	CC
								GO:0030684	preribosome	9	5	1.32	0.005	CC
								GO:0000793	condensed chromosome	13	8	1.9	0.0085	CC

## Sheet: GO.S3S5.C4
UP in S5							DOWN in S5
GO.ID	Term	Annotated	Significant	Expected	elim	ontology		GO.ID	Term	Annotated	Significant	Expected	elim	ontology
GO:0015979	photosynthesis	53	43	8.24	4.7e-17	BP		GO:0007018	microtubule-based movement	45	21	4.8	9.1e-10	BP
GO:0055114	oxidation-reduction process	742	193	115.32	2.269e-15	BP		GO:0016192	vesicle-mediated transport	116	41	12.38	2.935e-07	BP
GO:0009765	photosynthesis, light harvesting	13	13	2.02	2.88217e-11	BP		GO:0000226	microtubule cytoskeleton organization	28	12	2.99	1.19638e-05	BP
GO:0000272	polysaccharide catabolic process	9	7	1.4	5.79195e-05	BP		GO:0006886	intracellular protein transport	102	26	10.89	1.58967e-05	BP
GO:0030091	protein repair	6	5	0.93	0.00047	BP		GO:0006979	response to oxidative stress	97	24	10.35	5.66362e-05	BP
GO:0006873	cellular ion homeostasis	6	5	0.93	0.00047	BP		GO:0007010	cytoskeleton organization	64	27	6.83	8.00449e-05	BP
GO:0006855	drug transmembrane transport	33	13	5.13	0.00078	BP		GO:0006468	protein phosphorylation	847	123	90.39	0.0001	BP
GO:0055085	transmembrane transport	390	93	60.61	0.00191	BP		GO:0006904	vesicle docking involved in exocytosis	11	6	1.17	0.00042	BP
GO:0003333	amino acid transmembrane transport	28	10	4.35	0.0071	BP		GO:0032012	regulation of ARF protein signal transdu...	5	4	0.53	0.00059	BP
GO:0005506	iron ion binding	200	85	26.64	5.7e-25	MF		GO:0006891	intra-Golgi vesicle-mediated transport	3	3	0.32	0.00121	BP
GO:0016705	oxidoreductase activity, acting on paire...	197	83	26.25	4.28e-24	MF		GO:0006486	protein glycosylation	43	12	4.59	0.00134	BP
GO:0020037	heme binding	269	96	35.84	2.26182e-21	MF		GO:0030036	actin cytoskeleton organization	27	9	2.88	0.00135	BP
GO:0016491	oxidoreductase activity	879	224	117.1	1.30775e-06	MF		GO:0048193	Golgi vesicle transport	35	12	3.74	0.00485	BP
GO:0016758	transferase activity, transferring hexos...	312	74	41.57	1.8865e-06	MF		GO:0006075	(1->3)-beta-D-glucan biosynthetic proces...	12	5	1.28	0.00569	BP
GO:0003700	DNA-binding transcription factor activit...	335	75	44.63	2.4351e-06	MF		GO:0015031	protein transport	131	34	13.98	0.00786	BP
GO:0005509	calcium ion binding	72	24	9.59	1.03034e-05	MF		GO:0006694	steroid biosynthetic process	23	7	2.45	0.00811	BP
GO:0016161	beta-amylase activity	9	7	1.2	2.06287e-05	MF		GO:0008017	microtubule binding	57	28	5.95	1.7e-13	MF
GO:0005215	transporter activity	430	104	57.29	3.16452e-05	MF		GO:0003777	microtubule motor activity	45	21	4.7	6.4096e-10	MF
GO:0043565	sequence-specific DNA binding	196	45	26.11	0.00014	MF		GO:0005507	copper ion binding	26	12	2.71	3.74267e-06	MF
GO:0015035	protein disulfide oxidoreductase activit...	51	17	6.79	0.0002	MF		GO:0004601	peroxidase activity	96	24	10.02	3.43665e-05	MF
GO:0042132	fructose 1,6-bisphosphate 1-phosphatase ...	4	4	0.53	0.00031	MF		GO:0004672	protein kinase activity	841	122	87.78	6.04249e-05	MF
GO:0005216	ion channel activity	44	15	5.86	0.00035	MF		GO:0003774	motor activity	54	27	5.64	7.27655e-05	MF
GO:0015297	antiporter activity	46	15	6.13	0.00061	MF		GO:0005524	ATP binding	1073	149	111.99	8.21276e-05	MF
GO:0015103	inorganic anion transmembrane transporte...	32	11	4.26	0.00199	MF		GO:0005096	GTPase activator activity	18	8	1.88	0.00023	MF
GO:0033743	peptide-methionine (R)-S-oxide reductase...	3	3	0.4	0.00236	MF		GO:0005086	ARF guanyl-nucleotide exchange factor ac...	5	4	0.52	0.00054	MF
GO:0051537	2 iron, 2 sulfur cluster binding	9	5	1.2	0.00329	MF		GO:0047262	polygalacturonate 4-alpha-galacturonosyl...	20	8	2.09	0.00055	MF
GO:0022836	gated channel activity	25	9	3.33	0.00354	MF		GO:0016788	hydrolase activity, acting on ester bond...	312	50	32.56	0.00125	MF
GO:0008171	O-methyltransferase activity	31	10	4.13	0.00531	MF		GO:0003854	3-beta-hydroxy-delta5-steroid dehydrogen...	20	7	2.09	0.00301	MF
GO:0004866	endopeptidase inhibitor activity	10	5	1.33	0.00587	MF		GO:0003779	actin binding	16	6	1.67	0.00405	MF
GO:0030247	polysaccharide binding	37	11	4.93	0.00702	MF		GO:0003843	1,3-beta-D-glucan synthase activity	12	5	1.25	0.00518	MF
GO:0080019	fatty-acyl-CoA reductase (alcohol-formin...	7	4	0.93	0.00785	MF		GO:0015018	galactosylgalactosylxylosylprotein 3-bet...	8	4	0.83	0.00585	MF
GO:0008107	galactoside 2-alpha-L-fucosyltransferase...	7	4	0.93	0.00785	MF		GO:0015399	primary active transmembrane transporter...	46	11	4.8	0.00653	MF
GO:0009001	serine O-acetyltransferase activity	4	3	0.53	0.0085	MF		GO:0004553	hydrolase activity, hydrolyzing O-glycos...	235	37	24.53	0.00686	MF
GO:0016020	membrane	1216	214	150.86	1.1e-11	CC		GO:0016462	pyrophosphatase activity	265	60	27.66	0.00798	MF
GO:0009654	photosystem II oxygen evolving complex	20	14	2.48	2.987e-09	CC		GO:0005085	guanyl-nucleotide exchange factor activi...	14	8	1.46	0.00953	MF
GO:0019898	extrinsic component of membrane	22	13	2.73	2.26447e-07	CC		GO:0004576	oligosaccharyl transferase activity	5	3	0.52	0.00964	MF
GO:0009538	photosystem I reaction center	5	5	0.62	2.85414e-05	CC		GO:0005871	kinesin complex	45	21	5.13	2.3e-09	CC
GO:0009522	photosystem I	10	9	1.24	0.00099	CC		GO:0012505	endomembrane system	117	36	13.35	1.62833e-05	CC
GO:0009523	photosystem II	23	17	2.85	0.00168	CC		GO:0016020	membrane	1216	173	138.76	0.00011	CC
GO:0042651	thylakoid membrane	23	17	2.85	0.00168	CC		GO:0016459	myosin complex	9	6	1.03	0.00013	CC
								GO:0017119	Golgi transport complex	4	4	0.46	0.00017	CC
								GO:0030131	clathrin adaptor complex	4	4	0.46	0.00017	CC
								GO:0005815	microtubule organizing center	7	5	0.8	0.00032	CC
								GO:0030126	COPI vesicle coat	7	5	0.8	0.00032	CC
								GO:0005856	cytoskeleton	108	44	12.32	0.00219	CC
								GO:0000148	1,3-beta-D-glucan synthase complex	12	5	1.37	0.0075	CC

## Sheet: GO.S5S7.C4
UP in S7							DOWN in S7
GO.ID	Term	Annotated	Significant	Expected	elim	ontology		GO.ID	Term	Annotated	Significant	Expected	elim	ontology
GO:0030418	nicotianamine biosynthetic process	2	2	0.06	0.00087	BP		GO:0055114	oxidation-reduction process	742	118	61.65	2.1e-13	BP
GO:0055085	transmembrane transport	390	22	11.53	0.00244	BP		GO:0005975	carbohydrate metabolic process	372	76	30.91	2.97339e-08	BP
GO:0055114	oxidation-reduction process	742	35	21.94	0.0031	BP		GO:0030244	cellulose biosynthetic process	19	10	1.58	6.6931e-07	BP
GO:0005506	iron ion binding	200	21	4.97	2.1e-08	MF		GO:0006979	response to oxidative stress	97	23	8.06	2.82809e-06	BP
GO:0016705	oxidoreductase activity, acting on paire...	197	20	4.9	8.1e-08	MF		GO:0006073	cellular glucan metabolic process	52	21	4.32	3.58555e-05	BP
GO:0020037	heme binding	269	22	6.69	8.1e-07	MF		GO:0007018	microtubule-based movement	45	12	3.74	0.00021	BP
GO:0016758	transferase activity, transferring hexos...	312	19	7.76	0.00027	MF		GO:0007017	microtubule-based process	89	22	7.4	0.00238	BP
GO:0008373	sialyltransferase activity	6	3	0.15	0.00029	MF		GO:0042545	cell wall modification	20	6	1.66	0.00451	BP
GO:0030410	nicotianamine synthase activity	2	2	0.05	0.00062	MF		GO:0000910	cytokinesis	10	4	0.83	0.0066	BP
GO:0030246	carbohydrate binding	98	9	2.44	0.00071	MF		GO:0050826	response to freezing	2	2	0.17	0.00689	BP
GO:0005215	transporter activity	430	22	10.69	0.001	MF		GO:0010338	leaf formation	2	2	0.17	0.00689	BP
GO:0004857	enzyme inhibitor activity	44	5	1.09	0.00447	MF		GO:0009832	plant-type cell wall biogenesis	6	3	0.5	0.00943	BP
GO:0016020	membrane	1216	38	26.24	0.00067	CC		GO:0009066	aspartate family amino acid metabolic pr...	11	4	0.91	0.00969	BP
								GO:0004553	hydrolase activity, hydrolyzing O-glycos...	235	58	19.82	2.4e-14	MF
								GO:0020037	heme binding	269	57	22.68	3.5584e-11	MF
								GO:0016760	cellulose synthase (UDP-forming) activit...	17	10	1.43	1.92485e-07	MF
								GO:0004601	peroxidase activity	96	25	8.09	2.18334e-07	MF
								GO:0016762	xyloglucan:xyloglucosyl transferase acti...	21	11	1.77	2.28361e-07	MF
								GO:0008017	microtubule binding	57	18	4.81	5.02286e-07	MF
								GO:0005506	iron ion binding	200	38	16.86	1.35363e-06	MF
								GO:0005507	copper ion binding	26	11	2.19	3.37379e-06	MF
								GO:0003824	catalytic activity	4590	534	387.03	1.96486e-05	MF
								GO:0008171	O-methyltransferase activity	31	11	2.61	2.49667e-05	MF
								GO:0016705	oxidoreductase activity, acting on paire...	197	34	16.61	4.0622e-05	MF
								GO:0016491	oxidoreductase activity	879	133	74.12	0.00014	MF
								GO:0004190	aspartic-type endopeptidase activity	62	15	5.23	0.00015	MF
								GO:0015018	galactosylgalactosylxylosylprotein 3-bet...	8	5	0.67	0.00019	MF
								GO:0003777	microtubule motor activity	45	12	3.79	0.00025	MF
								GO:0016747	transferase activity, transferring acyl ...	147	25	12.4	0.00052	MF
								GO:0016872	intramolecular lyase activity	6	4	0.51	0.00066	MF
								GO:0008725	DNA-3-methyladenine glycosylase activity	6	4	0.51	0.00066	MF
								GO:0016788	hydrolase activity, acting on ester bond...	312	46	26.31	0.00125	MF
								GO:0030599	pectinesterase activity	20	6	1.69	0.00488	MF
								GO:0047262	polygalacturonate 4-alpha-galacturonosyl...	20	6	1.69	0.00488	MF
								GO:0010333	terpene synthase activity	20	6	1.69	0.00488	MF
								GO:0003885	D-arabinono-1,4-lactone oxidase activity	6	3	0.51	0.00983	MF
								GO:0005618	cell wall	42	17	2.54	5.5e-11	CC
								GO:0048046	apoplast	21	11	1.27	5.826e-09	CC
								GO:0005871	kinesin complex	45	12	2.73	7.90002e-06	CC
								GO:0005874	microtubule	18	5	1.09	0.0034	CC

## Sheet: GO.S1S3.PK
UP in S3							DOWN in S3
GO.ID	Term	Annotated	Significant	Expected	elim	ontology		GO.ID	Term	Annotated	Significant	Expected	elim	ontology
GO:0055114	oxidation-reduction process	766	272	173.1	1.7e-18	BP		GO:0006260	DNA replication	46	31	4.41	3.2e-15	BP
GO:0015979	photosynthesis	48	44	10.85	4.572e-16	BP		GO:0007018	microtubule-based movement	50	21	4.79	1.33589e-09	BP
GO:0009765	photosynthesis, light harvesting	14	14	3.16	8.60155e-10	BP		GO:0032502	developmental process	45	19	4.31	5.98184e-06	BP
GO:0006979	response to oxidative stress	96	44	21.69	3.40208e-07	BP		GO:0006334	nucleosome assembly	16	8	1.53	4.33024e-05	BP
GO:0006952	defense response	22	11	4.97	0.0044	BP		GO:0007275	multicellular organism development	35	12	3.35	5.62037e-05	BP
GO:0048544	recognition of pollen	28	13	6.33	0.0045	BP		GO:0007076	mitotic chromosome condensation	4	4	0.38	8.33409e-05	BP
GO:0009607	response to biotic stimulus	9	6	2.03	0.0058	BP		GO:0000077	DNA damage checkpoint	3	3	0.29	0.00087	BP
GO:0006779	porphyrin-containing compound biosynthet...	9	6	2.03	0.0058	BP		GO:0006259	DNA metabolic process	128	27	12.26	0.00228	BP
GO:0006073	cellular glucan metabolic process	45	18	10.17	0.0065	BP		GO:0006270	DNA replication initiation	4	3	0.38	0.00325	BP
GO:0044036	cell wall macromolecule metabolic proces...	12	7	2.71	0.0079	BP		GO:0006631	fatty acid metabolic process	60	13	5.75	0.00376	BP
GO:0009832	plant-type cell wall biogenesis	7	5	1.58	0.0081	BP		GO:0000226	microtubule cytoskeleton organization	23	7	2.2	0.00446	BP
GO:0006568	tryptophan metabolic process	7	5	1.58	0.0081	BP		GO:0000910	cytokinesis	9	4	0.86	0.00709	BP
GO:0033692	cellular polysaccharide biosynthetic pro...	27	12	6.1	0.0095	BP		GO:0010564	regulation of cell cycle process	12	8	1.15	0.00738	BP
GO:0020037	heme binding	263	139	53.8	< 0.000000000000000000000000000001	MF		GO:0007094	mitotic spindle assembly checkpoint	5	3	0.48	0.00754	BP
GO:0005506	iron ion binding	198	108	40.5	9.6e-27	MF		GO:0006261	DNA-dependent DNA replication	8	7	0.77	0.00902	BP
GO:0016705	oxidoreductase activity, acting on paire...	197	106	40.3	1.288e-25	MF		GO:0007093	mitotic cell cycle checkpoint	7	5	0.67	0.00908	BP
GO:0004601	peroxidase activity	95	44	19.43	1.13967e-08	MF		GO:0030071	regulation of mitotic metaphase/anaphase...	7	5	0.67	0.00908	BP
GO:0016491	oxidoreductase activity	914	322	186.98	9.76802e-08	MF		GO:0006269	DNA replication, synthesis of RNA primer	2	2	0.19	0.00916	BP
GO:0003824	catalytic activity	4527	1146	926.09	1.00898e-06	MF		GO:0006275	regulation of DNA replication	2	2	0.19	0.00916	BP
GO:0016747	transferase activity, transferring acyl ...	154	63	31.5	1.74484e-06	MF		GO:0045132	meiotic chromosome segregation	2	2	0.19	0.00916	BP
GO:0030247	polysaccharide binding	26	15	5.32	3.34901e-05	MF		GO:0008017	microtubule binding	61	25	5.91	9.4e-11	MF
GO:0016758	transferase activity, transferring hexos...	314	100	64.23	8.10256e-05	MF		GO:0003777	microtubule motor activity	50	21	4.85	1.779e-09	MF
GO:0004553	hydrolase activity, hydrolyzing O-glycos...	225	70	46.03	8.76717e-05	MF		GO:0003677	DNA binding	698	105	67.66	1.71656e-06	MF
GO:0010333	terpene synthase activity	22	12	4.5	0.00043	MF		GO:0005524	ATP binding	975	130	94.51	5.30168e-05	MF
GO:0005507	copper ion binding	34	16	6.96	0.00044	MF		GO:0045300	acyl-[acyl-carrier-protein] desaturase a...	7	5	0.68	0.00015	MF
GO:0042132	fructose 1,6-bisphosphate 1-phosphatase ...	4	4	0.82	0.00175	MF		GO:0003682	chromatin binding	15	7	1.45	0.00025	MF
GO:0004144	diacylglycerol O-acyltransferase activit...	4	4	0.82	0.00175	MF		GO:0005515	protein binding	1691	217	163.91	0.00029	MF
GO:0004185	serine-type carboxypeptidase activity	39	16	7.98	0.00269	MF		GO:0140097	catalytic activity, acting on DNA	65	13	6.3	0.00855	MF
GO:0016760	cellulose synthase (UDP-forming) activit...	14	8	2.86	0.00277	MF		GO:0017056	structural constituent of nuclear pore	2	2	0.19	0.00939	MF
GO:0004222	metalloendopeptidase activity	25	11	5.11	0.00656	MF		GO:0004748	ribonucleoside-diphosphate reductase act...	2	2	0.19	0.00939	MF
GO:0008171	O-methyltransferase activity	25	11	5.11	0.00656	MF		GO:0005634	nucleus	460	92	48.81	6.3e-11	CC
GO:0015020	glucuronosyltransferase activity	10	6	2.05	0.00713	MF		GO:0005871	kinesin complex	50	21	5.31	6.212e-09	CC
GO:0008061	chitin binding	5	4	1.02	0.00731	MF		GO:0000786	nucleosome	19	12	2.02	4.0616e-08	CC
GO:0008374	O-acyltransferase activity	23	13	4.71	0.0076	MF		GO:0030896	checkpoint clamp complex	3	3	0.32	0.0012	CC
GO:0016851	magnesium chelatase activity	3	3	0.61	0.00855	MF		GO:0000793	condensed chromosome	9	7	0.95	0.0015	CC
GO:0016844	strictosidine synthase activity	3	3	0.61	0.00855	MF		GO:0000808	origin recognition complex	4	3	0.42	0.0044	CC
GO:0005509	calcium ion binding	58	20	11.87	0.0089	MF
GO:0016020	membrane	1187	273	183.42	1.6e-20	CC
GO:0009654	photosystem II oxygen evolving complex	12	12	1.85	1.58923e-10	CC
GO:0019898	extrinsic component of membrane	14	10	2.16	3.88119e-06	CC
GO:0009538	photosystem I reaction center	5	5	0.77	8.60914e-05	CC
GO:0009522	photosystem I	10	9	1.55	0.0024	CC
GO:0042651	thylakoid membrane	15	15	2.32	0.0034	CC
GO:0016021	integral component of membrane	526	100	81.28	0.0071	CC

## Sheet: GO.S3S5.PK
UP in S5							DOWN in S5
GO.ID	Term	Annotated	Significant	Expected	elim	ontology		GO.ID	Term	Annotated	Significant	Expected	elim	ontology
GO:0055114	oxidation-reduction process	766	52	31.4	0.00012	BP		GO:0006979	response to oxidative stress	96	20	4.35	6.3e-09	BP
GO:0055085	transmembrane transport	400	31	16.4	0.00039	BP		GO:0055114	oxidation-reduction process	766	61	34.67	4.3133e-06	BP
GO:0006546	glycine catabolic process	2	2	0.08	0.00167	BP		GO:0030001	metal ion transport	100	12	4.53	0.0017	BP
GO:0000272	polysaccharide catabolic process	8	3	0.33	0.00327	BP		GO:0030244	cellulose biosynthetic process	16	4	0.72	0.0049	BP
GO:0006812	cation transport	137	13	5.62	0.00388	BP		GO:0006631	fatty acid metabolic process	60	8	2.72	0.0053	BP
GO:0006527	arginine catabolic process	3	2	0.12	0.00489	BP		GO:0072330	monocarboxylic acid biosynthetic process	50	7	2.26	0.0068	BP
GO:0019318	hexose metabolic process	18	4	0.74	0.00536	BP		GO:0004601	peroxidase activity	95	20	4.24	4.6e-09	MF
GO:0042401	cellular biogenic amine biosynthetic pro...	10	3	0.41	0.00659	BP		GO:0020037	heme binding	263	35	11.73	4.8e-09	MF
GO:0005975	carbohydrate metabolic process	361	30	14.8	0.00748	BP		GO:0004553	hydrolase activity, hydrolyzing O-glycos...	225	23	10.04	0.00017	MF
GO:0016705	oxidoreductase activity, acting on paire...	197	23	7.23	7.8e-07	MF		GO:0016747	transferase activity, transferring acyl ...	154	16	6.87	0.00136	MF
GO:0005506	iron ion binding	198	22	7.26	3.14e-06	MF		GO:0080019	fatty-acyl-CoA reductase (alcohol-formin...	6	3	0.27	0.00159	MF
GO:0020037	heme binding	263	26	9.65	3.62e-06	MF		GO:0005507	copper ion binding	34	6	1.52	0.00352	MF
GO:0004375	glycine dehydrogenase (decarboxylating) ...	2	2	0.07	0.0013	MF		GO:0016788	hydrolase activity, acting on ester bond...	316	25	14.1	0.00377	MF
GO:0008171	O-methyltransferase activity	25	5	0.92	0.0019	MF		GO:0016491	oxidoreductase activity	914	73	40.78	0.00417	MF
GO:0004553	hydrolase activity, hydrolyzing O-glycos...	225	20	8.25	0.0023	MF		GO:0004190	aspartic-type endopeptidase activity	60	8	2.68	0.00488	MF
GO:0016161	beta-amylase activity	8	3	0.29	0.0024	MF		GO:0016884	carbon-nitrogen ligase activity, with gl...	17	4	0.76	0.00584	MF
GO:0016758	transferase activity, transferring hexos...	314	22	11.52	0.0026	MF		GO:0015018	galactosylgalactosylxylosylprotein 3-bet...	9	3	0.4	0.00605	MF
GO:0022857	transmembrane transporter activity	323	26	11.85	0.003	MF		GO:0050660	flavin adenine dinucleotide binding	50	7	2.23	0.00633	MF
GO:0008792	arginine decarboxylase activity	3	2	0.11	0.0039	MF		GO:0005506	iron ion binding	198	17	8.83	0.00721	MF
GO:0016765	transferase activity, transferring alkyl...	20	4	0.73	0.0054	MF		GO:0046527	glucosyltransferase activity	54	7	2.41	0.00965	MF
GO:0042132	fructose 1,6-bisphosphate 1-phosphatase ...	4	2	0.15	0.0077	MF		GO:0016020	membrane	1187	58	39.98	2.6e-05	CC
GO:0010333	terpene synthase activity	22	4	0.81	0.0077	MF		GO:0005618	cell wall	35	5	1.18	0.0056	CC
GO:0015075	ion transmembrane transporter activity	189	14	6.93	0.0096	MF
GO:0016020	membrane	1187	51	32.99	0.00025	CC
GO:0016021	integral component of membrane	526	25	14.62	0.00241	CC

## Sheet: GO.S5S7.PK
UP in S7							DOWN in S7
GO.ID	Term	Annotated	Significant	Expected	elim	ontology		GO.ID	Term	Annotated	Significant	Expected	elim	ontology
GO:0055085	transmembrane transport	400	15	6.17	0.0011	BP		GO:0055114	oxidation-reduction process	766	46	18.09	5.9e-10	BP
GO:0006811	ion transport	224	9	3.45	0.0073	BP		GO:0006979	response to oxidative stress	96	12	2.27	2.16513e-06	BP
GO:0004185	serine-type carboxypeptidase activity	39	5	0.48	0.00011	MF		GO:0005975	carbohydrate metabolic process	361	25	8.52	1.18556e-05	BP
GO:0015318	inorganic molecular entity transmembrane...	176	7	2.18	0.00608	MF		GO:0030244	cellulose biosynthetic process	16	3	0.38	0.0058	BP
GO:0015075	ion transmembrane transporter activity	189	7	2.34	0.00887	MF		GO:0020037	heme binding	263	30	6.23	4.6e-13	MF
GO:0016020	membrane	1187	23	12.99	4e-05	CC		GO:0005506	iron ion binding	198	19	4.69	1.96033e-07	MF
								GO:0016705	oxidoreductase activity, acting on paire...	197	18	4.67	8.65272e-07	MF
								GO:0004601	peroxidase activity	95	12	2.25	2.18569e-06	MF
								GO:0004553	hydrolase activity, hydrolyzing O-glycos...	225	17	5.33	2.2726e-05	MF
								GO:0005507	copper ion binding	34	6	0.81	0.00013	MF
								GO:0003824	catalytic activity	4527	156	107.25	0.00034	MF
								GO:0016491	oxidoreductase activity	914	55	21.65	0.00104	MF
								GO:0016747	transferase activity, transferring acyl ...	154	10	3.65	0.00354	MF
								GO:0008146	sulfotransferase activity	14	3	0.33	0.00393	MF
								GO:0016760	cellulose synthase (UDP-forming) activit...	14	3	0.33	0.00393	MF
								GO:0016020	membrane	1187	22	14.49	0.0039	CC
								GO:0005618	cell wall	35	3	0.43	0.0082	CC

## Sheet: GO.S1S3.C3
UP in S3							DOWN in S3
GO.ID	Term	Annotated	Significant	Expected	elim	ontology		GO.ID	Term	Annotated	Significant	Expected	elim	ontology
GO:0015979	photosynthesis	49	40	4.7	1.2e-21	BP		GO:0007018	microtubule-based movement	53	24	5.03	1e-11	BP
GO:0009765	photosynthesis, light harvesting	14	13	1.34	6.51712e-13	BP		GO:0006979	response to oxidative stress	94	30	8.92	9.5e-10	BP
GO:0055114	oxidation-reduction process	767	115	73.5	1.93679e-07	BP		GO:0042545	cell wall modification	12	8	1.14	2.19663e-06	BP
GO:0016117	carotenoid biosynthetic process	3	3	0.29	0.00088	BP		GO:0006073	cellular glucan metabolic process	54	17	5.12	5.37662e-06	BP
GO:0033013	tetrapyrrole metabolic process	20	8	1.92	0.00505	BP		GO:0007076	mitotic chromosome condensation	5	5	0.47	7.56442e-06	BP
GO:0015969	guanosine tetraphosphate metabolic proce...	5	3	0.48	0.00755	BP		GO:0006260	DNA replication	44	20	4.17	1.16114e-05	BP
GO:0008299	isoprenoid biosynthetic process	23	9	2.2	0.00887	BP		GO:0032502	developmental process	45	13	4.27	0.0017	BP
GO:0006813	potassium ion transport	20	6	1.92	0.00907	BP		GO:0006270	DNA replication initiation	4	3	0.38	0.0032	BP
GO:0006183	GTP biosynthetic process	2	2	0.19	0.00917	BP		GO:0006468	protein phosphorylation	814	99	77.22	0.0039	BP
GO:0015995	chlorophyll biosynthetic process	2	2	0.19	0.00917	BP		GO:0055114	oxidation-reduction process	767	94	72.76	0.004	BP
GO:0019441	tryptophan catabolic process to kynureni...	2	2	0.19	0.00917	BP		GO:0007094	mitotic spindle assembly checkpoint	5	3	0.47	0.0073	BP
GO:0006228	UTP biosynthetic process	2	2	0.19	0.00917	BP		GO:0007049	cell cycle	77	21	7.3	0.0083	BP
GO:0006241	CTP biosynthetic process	2	2	0.19	0.00917	BP		GO:0006261	DNA-dependent DNA replication	8	7	0.76	0.0089	BP
GO:0016705	oxidoreductase activity, acting on paire...	172	41	15.12	1.9e-09	MF		GO:0006269	DNA replication, synthesis of RNA primer	2	2	0.19	0.009	BP
GO:0005506	iron ion binding	173	41	15.21	2.3e-09	MF		GO:0009956	radial pattern formation	2	2	0.19	0.009	BP
GO:0020037	heme binding	241	42	21.19	1.12555e-05	MF		GO:0008356	asymmetric cell division	2	2	0.19	0.009	BP
GO:0016655	oxidoreductase activity, acting on NAD(P...	7	5	0.62	9.36663e-05	MF		GO:0006631	fatty acid metabolic process	60	12	5.69	0.0095	BP
GO:0016491	oxidoreductase activity	910	136	80	0.0001	MF		GO:0008017	microtubule binding	63	29	5.88	2.8e-14	MF
GO:0016851	magnesium chelatase activity	3	3	0.26	0.00068	MF		GO:0003777	microtubule motor activity	53	24	4.94	7.59e-12	MF
GO:0042132	fructose 1,6-bisphosphate 1-phosphatase ...	6	4	0.53	0.00077	MF		GO:0004601	peroxidase activity	94	30	8.77	7.04053e-10	MF
GO:0051536	iron-sulfur cluster binding	59	13	5.19	0.00152	MF		GO:0016762	xyloglucan:xyloglucosyl transferase acti...	21	11	1.96	6.38923e-07	MF
GO:0003824	catalytic activity	4549	479	399.93	0.00166	MF		GO:0030599	pectinesterase activity	12	8	1.12	1.95093e-06	MF
GO:0010333	terpene synthase activity	16	6	1.41	0.00168	MF		GO:0020037	heme binding	241	45	22.48	3.96216e-06	MF
GO:0016987	sigma factor activity	4	3	0.35	0.00253	MF		GO:0004857	enzyme inhibitor activity	38	12	3.54	0.00011	MF
GO:0005509	calcium ion binding	78	15	6.86	0.00289	MF		GO:0004553	hydrolase activity, hydrolyzing O-glycos...	234	39	21.83	0.00023	MF
GO:0022857	transmembrane transporter activity	316	42	27.78	0.00419	MF		GO:0005089	Rho guanyl-nucleotide exchange factor ac...	8	5	0.75	0.00031	MF
GO:0016830	carbon-carbon lyase activity	47	12	4.13	0.00477	MF		GO:0005507	copper ion binding	31	10	2.89	0.00034	MF
GO:0004061	arylformamidase activity	2	2	0.18	0.00772	MF		GO:0004672	protein kinase activity	809	98	75.47	0.00328	MF
GO:0004853	uroporphyrinogen decarboxylase activity	2	2	0.18	0.00772	MF		GO:0003677	DNA binding	696	86	64.93	0.00338	MF
GO:0004550	nucleoside diphosphate kinase activity	2	2	0.18	0.00772	MF		GO:0004252	serine-type endopeptidase activity	56	12	5.22	0.00475	MF
GO:0008171	O-methyltransferase activity	21	6	1.85	0.00777	MF		GO:0004190	aspartic-type endopeptidase activity	64	13	5.97	0.00544	MF
GO:0016765	transferase activity, transferring alkyl...	21	6	1.85	0.00777	MF		GO:0045300	acyl-[acyl-carrier-protein] desaturase a...	5	3	0.47	0.007	MF
GO:0016020	membrane	1209	144	98.66	3.4e-08	CC		GO:0003896	DNA primase activity	2	2	0.19	0.00869	MF
GO:0009654	photosystem II oxygen evolving complex	15	9	1.22	4.39e-07	CC		GO:0004420	hydroxymethylglutaryl-CoA reductase (NAD...	2	2	0.19	0.00869	MF
GO:0009538	photosystem I reaction center	5	5	0.41	3.457e-06	CC		GO:0003843	1,3-beta-D-glucan synthase activity	10	4	0.93	0.00998	MF
GO:0019898	extrinsic component of membrane	18	8	1.47	3.6718e-05	CC		GO:0005871	kinesin complex	53	24	4.93	3.8e-12	CC
GO:0009523	photosystem II	19	13	1.55	3.6759e-05	CC		GO:0005618	cell wall	34	19	3.16	6.4e-12	CC
GO:0009522	photosystem I	9	9	0.73	3.9299e-05	CC		GO:0048046	apoplast	21	11	1.95	5.42685e-07	CC
GO:0042651	thylakoid membrane	18	12	1.47	0.00048	CC		GO:0000786	nucleosome	21	9	1.95	4.82835e-05	CC
GO:0009507	chloroplast	6	3	0.49	0.0089	CC		GO:0000796	condensin complex	3	3	0.28	0.00079	CC
								GO:0005874	microtubule	18	6	1.67	0.00431	CC
								GO:0005634	nucleus	476	60	44.26	0.00464	CC
								GO:0000148	1,3-beta-D-glucan synthase complex	10	4	0.93	0.00975	CC

## Sheet: GO.S3S5.C3
UP in S5							DOWN in S5
GO.ID	Term	Annotated	Significant	Expected	elim	ontology		GO.ID	Term	Annotated	Significant	Expected	elim	ontology
GO:0055085	transmembrane transport	409	48	22.46	2.7e-07	BP		GO:0006979	response to oxidative stress	94	19	4.01	1e-08	BP
GO:0006468	protein phosphorylation	814	67	44.71	0.00031	BP		GO:0055114	oxidation-reduction process	767	63	32.74	1.1e-07	BP
GO:0055114	oxidation-reduction process	767	61	42.12	0.00147	BP		GO:0005975	carbohydrate metabolic process	372	36	15.88	0.00012	BP
GO:0009638	phototropism	2	2	0.11	0.00301	BP		GO:0030244	cellulose biosynthetic process	23	6	0.98	0.00031	BP
GO:0009065	glutamine family amino acid catabolic pr...	3	2	0.16	0.0087	BP		GO:0007018	microtubule-based movement	53	9	2.26	0.00035	BP
GO:0016705	oxidoreductase activity, acting on paire...	172	26	8.23	1.5e-07	MF		GO:0042545	cell wall modification	12	4	0.51	0.00122	BP
GO:0005506	iron ion binding	173	26	8.28	1.7e-07	MF		GO:0006284	base-excision repair	16	4	0.68	0.00393	BP
GO:0016758	transferase activity, transferring hexos...	300	34	14.35	2.16e-06	MF		GO:0020037	heme binding	241	34	10.52	9.8e-10	MF
GO:0004672	protein kinase activity	809	66	38.7	8.18e-06	MF		GO:0004601	peroxidase activity	94	19	4.1	1.625e-08	MF
GO:0030247	polysaccharide binding	41	10	1.96	1.655e-05	MF		GO:0004553	hydrolase activity, hydrolyzing O-glycos...	234	28	10.22	1.04583e-06	MF
GO:0020037	heme binding	241	26	11.53	8.131e-05	MF		GO:0003824	catalytic activity	4549	277	198.61	2.56756e-06	MF
GO:0008171	O-methyltransferase activity	21	5	1	0.0026	MF		GO:0008017	microtubule binding	63	11	2.75	7.52805e-05	MF
GO:0022857	transmembrane transporter activity	316	31	15.12	0.0033	MF		GO:0008725	DNA-3-methyladenine glycosylase activity	4	3	0.17	0.00032	MF
GO:0015291	secondary active transmembrane transport...	67	9	3.2	0.0044	MF		GO:0080019	fatty-acyl-CoA reductase (alcohol-formin...	4	3	0.17	0.00032	MF
GO:0010333	terpene synthase activity	16	4	0.77	0.0059	MF		GO:0003777	microtubule motor activity	53	9	2.31	0.00042	MF
GO:0016020	membrane	1209	72	42.71	2.9e-07	CC		GO:0030599	pectinesterase activity	12	4	0.52	0.00134	MF
GO:0016021	integral component of membrane	540	37	19.07	9.25e-06	CC		GO:0005506	iron ion binding	173	17	7.55	0.00143	MF
								GO:0016760	cellulose synthase (UDP-forming) activit...	21	5	0.92	0.00176	MF
								GO:0005507	copper ion binding	31	6	1.35	0.00193	MF
								GO:0016787	hydrolase activity	1331	105	58.11	0.00437	MF
								GO:0003924	GTPase activity	39	6	1.7	0.00639	MF
								GO:0016705	oxidoreductase activity, acting on paire...	172	15	7.51	0.00813	MF
								GO:0003854	3-beta-hydroxy-delta5-steroid dehydrogen...	19	4	0.83	0.00822	MF
								GO:0005871	kinesin complex	53	9	1.94	9.2e-05	CC
								GO:0005618	cell wall	34	6	1.24	0.0012	CC

## Sheet: GO.S5S7.C3
UP in S7							DOWN in S7
GO.ID	Term	Annotated	Significant	Expected	elim	ontology		GO.ID	Term	Annotated	Significant	Expected	elim	ontology
GO:0006412	translation	295	33	12.31	0.00015	BP		GO:0030244	cellulose biosynthetic process	23	13	1.6	4.7e-10	BP
GO:0006418	tRNA aminoacylation for protein translat...	47	10	1.96	0.00032	BP		GO:0005975	carbohydrate metabolic process	372	65	25.94	8.052e-07	BP
GO:0019762	glucosinolate catabolic process	2	2	0.08	0.00173	BP		GO:0007017	microtubule-based process	97	23	6.76	0.00013	BP
GO:0080028	nitrile biosynthetic process	2	2	0.08	0.00173	BP		GO:0055114	oxidation-reduction process	767	79	53.49	0.00015	BP
GO:0006606	protein import into nucleus	7	3	0.29	0.00222	BP		GO:0007018	microtubule-based movement	53	12	3.7	0.00022	BP
GO:0030163	protein catabolic process	70	8	2.92	0.00826	BP		GO:0006979	response to oxidative stress	94	17	6.56	0.00022	BP
GO:0006434	seryl-tRNA aminoacylation	4	2	0.17	0.00984	BP		GO:0006633	fatty acid biosynthetic process	47	10	3.28	0.00122	BP
GO:0005524	ATP binding	1074	69	41.77	1.2e-05	MF		GO:0016998	cell wall macromolecule catabolic proces...	10	4	0.7	0.00349	BP
GO:0004298	threonine-type endopeptidase activity	23	7	0.89	1.8e-05	MF		GO:0006284	base-excision repair	16	5	1.12	0.0037	BP
GO:0004812	aminoacyl-tRNA ligase activity	48	10	1.87	0.00024	MF		GO:0044264	cellular polysaccharide metabolic proces...	56	20	3.91	0.00577	BP
GO:0003735	structural constituent of ribosome	200	19	7.78	0.00028	MF		GO:0042545	cell wall modification	12	4	0.84	0.00736	BP
GO:0004386	helicase activity	51	8	1.98	0.00071	MF		GO:0009832	plant-type cell wall biogenesis	7	3	0.49	0.00954	BP
GO:0003743	translation initiation factor activity	30	6	1.17	0.00089	MF		GO:0004553	hydrolase activity, hydrolyzing O-glycos...	234	47	16.08	1.2e-11	MF
GO:0008483	transaminase activity	15	4	0.58	0.00218	MF		GO:0016760	cellulose synthase (UDP-forming) activit...	21	13	1.44	8.1e-11	MF
GO:0051287	NAD binding	45	6	1.75	0.00748	MF		GO:0020037	heme binding	241	41	16.56	4.384e-08	MF
GO:0051536	iron-sulfur cluster binding	59	7	2.29	0.00757	MF		GO:0003824	catalytic activity	4549	429	312.56	9.0084e-08	MF
GO:0004828	serine-tRNA ligase activity	4	2	0.16	0.00859	MF		GO:0008017	microtubule binding	63	17	4.33	6.91619e-07	MF
GO:0005852	eukaryotic translation initiation factor...	13	5	0.58	0.00016	CC		GO:0004601	peroxidase activity	94	20	6.46	4.35695e-06	MF
GO:0005840	ribosome	197	19	8.8	0.00085	CC		GO:0016747	transferase activity, transferring acyl ...	146	26	10.03	5.72309e-06	MF
GO:0005839	proteasome core complex	23	7	1.03	0.00244	CC		GO:0005506	iron ion binding	173	26	11.89	0.00012	MF
GO:0019773	proteasome core complex, alpha-subunit c...	9	3	0.4	0.00598	CC		GO:0003777	microtubule motor activity	53	12	3.64	0.00019	MF
								GO:0010333	terpene synthase activity	16	6	1.1	0.00045	MF
								GO:0016757	transferase activity, transferring glyco...	362	56	24.87	0.00045	MF
								GO:0016705	oxidoreductase activity, acting on paire...	172	24	11.82	0.00066	MF
								GO:0008725	DNA-3-methyladenine glycosylase activity	4	3	0.27	0.00123	MF
								GO:0008171	O-methyltransferase activity	21	6	1.44	0.00228	MF
								GO:0016798	hydrolase activity, acting on glycosyl b...	249	54	17.11	0.00394	MF
								GO:0047262	polygalacturonate 4-alpha-galacturonosyl...	17	5	1.17	0.00465	MF
								GO:0030599	pectinesterase activity	12	4	0.82	0.007	MF
								GO:0050664	oxidoreductase activity, acting on NAD(P...	7	3	0.48	0.00916	MF
								GO:0005871	kinesin complex	53	12	3.01	2.5e-05	CC
								GO:0005618	cell wall	34	9	1.93	7.4e-05	CC
								GO:0005874	microtubule	18	6	1.02	0.00032	CC
								GO:0016020	membrane	1209	84	68.72	0.00497	CC
								GO:0048046	apoplast	21	5	1.19	0.00536	CC
