# Supplementary material for: De novo transcriptome assemblies of C3 and C4 non-model grass species reveal key differences in leaf development
Source: BMC Genomics. 2023 Feb 6;24:64. doi: 10.1186/s12864-022-08995-7 (PMC9901097; doi:10.1186/s12864-022-08995-7)
Supplement: Supplementary file 4 — Additional file 4: OG lists involved in photosynthetic and developmental processes. [file 12864_2022_8995_MOESM4_ESM.xlsx]

## Sheet: Photorespiration
Orthogroup	X.pacId	arabi.defline	Best.hit.rice.name	rice.symbol	rice.defline
OG0000295	Sobic.001G065600.1.p,Sobic.006G220500.1.p,Sobic.002G374700.1.p,Sobic.006G220600.3.p	Aldolase-type TIM barrel family protein	LOC_Os03g57220.1,LOC_Os04g53210.1,LOC_Os07g42440.3		hydroxyacid oxidase 1,putative,expressed
OG0000378	Sobic.004G247000.1.p,Sobic.001G116400.2.p,Sobic.001G451500.1.p	glutamine synthase clone R1,glutamine synthase clone F11	LOC_Os02g50240.1,LOC_Os03g50490.1,LOC_Os03g12290.1		glutamine synthetase,catalytic domain containing protein,expressed
OG0000783	Sobic.005G042000.1.p,Sevir.3G319300.1.p	ribulose bisphosphate carboxylase small chain 1A	LOC_Os12g19381.1		ribulose bisphosphate carboxylase small chain,chloroplast precursor,putative,expressed
OG0000964	Sobic.008G039900.1.p	glycine decarboxylase P-protein 2	LOC_Os06g40940.1		glycine dehydrogenase,putative,expressed
OG0001962	Sobic.007G226800.1.p,Sobic.002G233700.1.p	dicarboxylate transport 2.1	LOC_Os08g37600.1,LOC_Os09g29430.1		citrate transporter,putative,expressed
OG0002384	Sobic.005G113300.1.p,Sobic.008G144800.1.p	serine hydroxymethyltransferase 4	LOC_Os12g22030.1		serine hydroxymethyltransferase,mitochondrial precursor,putative,expressed
OG0003519	Sobic.007G213700.1.p	alanine:glyoxylate aminotransferase	LOC_Os08g39300.4		aminotransferase,putative,expressed
OG0003992	Sobic.004G055700.2.p	Single hybrid motif superfamily protein	LOC_Os02g07410.1		glycine cleavage system H protein,putative,expressed
OG0004041	Sobic.003G373600.1.p,GRMZM2G113959_P01	serine hydroxymethyltransferase 7,serine hydroxymethyltransferase 6	LOC_Os01g65410.1		serine hydroxymethyltransferase,mitochondrial precursor,putative,expressed
OG0004061	Sobic.003G152900.1.p	mitochondrial lipoamide dehydrogenase 1	LOC_Os01g22520.1		dihydrolipoyl dehydrogenase 1,mitochondrial precursor,putative,expressed
OG0004294	Sobic.001G097100.3.p	serine transhydroxymethyltransferase 1	LOC_Os03g52840.1		serine hydroxymethyltransferase,mitochondrial precursor,putative,expressed
OG0004978	GRMZM2G024823_P02,Sobic.001G288900.1.p	Mitochondrial substrate carrier family protein	LOC_Os10g42299.3		mitochondrial carrier protein,putative,expressed
OG0005385	Sobic.006G220800.1.p	Glycine cleavage T-protein family	LOC_Os04g53230.1		aminomethyltransferase,putative,expressed
OG0005556	Sobic.009G004100.1.p	P-loop containing nucleoside triphosphate hydrolases superfamily protein	LOC_Os01g48990.1		uncharacterized kinase mug58,putative,expressed
OG0006771	Sobic.004G001300.1.p	hydroxypyruvate reductase	LOC_Os02g01150.1		erythronate-4-phosphate dehydrogenase domain containing protein,expressed
OG0007574	Sobic.006G130300.1.p	2-phosphoglycolate phosphatase 1	LOC_Os04g41340.1		4-nitrophenylphosphatase,putative,expressed
OG0007822	Sobic.008G062500.1.p	Single hybrid motif superfamily protein	LOC_Os10g37180.1		glycine cleavage system H protein,putative,expressed
OG0008057	Sobic.001G283000.1.p	membrane protein,putative	LOC_Os10g42780.1		lrgB-like family protein,expressed
OG0010248	Sobic.001G007000.1.p	2-phosphoglycolate phosphatase 2	LOC_Os09g08660.1		4-nitrophenylphosphatase,putative,expressed
OG0012065	Sobic.008G112300.1.p	dicarboxylate transporter 1	LOC_Os12g33080.1		2-oxoglutarate/malate translocator,chloroplast precursor,putative,expressed
OG0012541	Sobic.002G006600.1.p	glutamate:glyoxylate aminotransferase	LOC_Os07g01760.1		aminotransferase,classes I and II,domain containing protein,expressed
OG0000516	Sobic.004G011566.1.p,Sobic.010G274500.2.p	catalase 1,catalase 2	LOC_Os02g02400.1,LOC_Os06g51150.1		catalase isozyme A,putative,expressed,catalase isozyme B
OG0011137	Sobic.010G024600.1.p	Glycine cleavage T-protein family	LOC_Os06g04380.1		aminomethyltransferase,putative,expressed
OG0001049	Sobic.003G258800.1.p	NADH-dependent glutamate synthase 1	LOC_Os01g48960.1		glutamate synthase,chloroplast precursor,putative,expressed

## Sheet: CBB Cycle
Orthogroup	X.pacId	arabi.defline	Best.hit.rice.name	rice.symbol	rice.defline
OG0000622	Sobic.010G188300.1.p,Sobic.003G393900.1.p	Aldolase superfamily protein	LOC_Os06g40640.3,LOC_Os05g33380.1		fructose-bisphospate aldolase isozyme,putative,expressed
OG0000741	Sobic.009G183700.1.p,Sevir.5G354000.2.p,Sobic.010G221800.1.p	Phosphoglycerate kinase family protein,phosphoglycerate kinase	LOC_Os05g41640.2,LOC_Os05g41640.3,LOC_Os06g45710.1		phosphoglycerate kinase protein,putative,expressed
OG0000759	Sobic.003G172800.2.p	ribulose-bisphosphate carboxylases	LOC_Os10g21268.1		ribulose bisphosphate carboxylase large chain precursor,putative,expressed
OG0000783	Sobic.005G042000.1.p,Sevir.3G319300.1.p	ribulose bisphosphate carboxylase small chain 1A	LOC_Os12g19381.1		ribulose bisphosphate carboxylase small chain,chloroplast precursor,putative,expressed
OG0000861	Sobic.008G053200.1.p,Sobic.005G056400.1.p	fructose-bisphosphate aldolase 2	LOC_Os11g07020.1		fructose-bisphospate aldolase isozyme,putative,expressed
OG0001568	Sobic.005G231600.1.p	rubisco activase	LOC_Os11g47970.1		AAA-type ATPase family protein,putative,expressed
OG0001652	Sobic.001G003100.1.p,Sobic.009G098100.1.p	chaperonin-60alpha	LOC_Os03g64210.1,LOC_Os12g17910.1		T-complex protein,putative,expressed
OG0002203	Sobic.004G002200.1.p,Sobic.010G011200.1.p	TCP-1/cpn60 chaperonin family protein,chaperonin 60 beta	LOC_Os02g01280.1,LOC_Os06g02380.1		T-complex protein,putative,expressed
OG0002237	Sobic.006G034300.1.p,Sobic.010G023700.1.p	Transketolase	LOC_Os04g19740.1,LOC_Os06g04270.1		transketolase,chloroplast precursor,putative,expressed
OG0003654	Sobic.004G272100.1.p	phosphoribulokinase	LOC_Os02g47020.1		phosphoribulokinase/Uridine kinase family protein,expressed
OG0004555	Sobic.006G105900.1.p	glyceraldehyde 3-phosphate dehydrogenase A subunit 2	LOC_Os04g38600.2		glyceraldehyde-3-phosphate dehydrogenase,putative,expressed
OG0005782	Sobic.001G425400.1.p	high cyclic electron flow 1	LOC_Os03g16050.1		fructose-1,6-bisphosphatase,putative,expressed
OG0006166	Sobic.003G359100.1.p	sedoheptulose-bisphosphatase	LOC_Os04g16680.1		fructose-1,6-bisphosphatase,putative,expressed
OG0007543	Sobic.003G096000.2.p	Aldolase superfamily protein	LOC_Os01g02880.1		fructose-bisphospate aldolase isozyme,putative,expressed
OG0007618	GRMZM2G480850_P01	CP12 domain-containing protein 1	LOC_Os01g19740.1		calvin cycle protein CP12,putative,expressed
OG0008019	Sobic.002G277100.1.p	triosephosphate isomerase	LOC_Os09g36450.1		triosephosphate isomerase,chloroplast precursor,putative,expressed
OG0010329	Sobic.001G236800.1.p	phosphoglycerate kinase 1	LOC_Os10g30550.1		tRNA methyltransferase,putative,expressed
OG0010691	Sobic.001G069000.1.p	NagB/RpiA/CoA transferase-like superfamily protein	LOC_Os03g56869.1		ribose-5-phosphate isomerase A,putative,expressed
OG0012267	Sobic.006G248700.2.p	P-loop containing nucleoside triphosphate hydrolases superfamily protein	LOC_Os04g56320.1		AAA-type ATPase family protein,putative,expressed
OG0012671	Sobic.002G051100.1.p	Ribose 5-phosphate isomerase,type A protein	LOC_Os07g08030.1		ribose-5-phosphate isomerase A,putative,expressed
OG0014845	Sobic.001G519800.1.p	glyceraldehyde-3-phosphate dehydrogenase B subunit	LOC_Os03g03720.1		glyceraldehyde-3-phosphate dehydrogenase,putative,expressed

## Sheet: C4 cycle
Orthogroup	X.pacId	arabi.defline	Best.hit.rice.name	rice.symbol	rice.defline
OG0000278	Sobic.010G160700.1.p,Sobic.003G301800.1.p,Sobic.004G106900.1.p	phosphoenolpyruvate carboxylase 2,phosphoenolpyruvate carboxylase 3	LOC_Os02g14770.3,LOC_Os08g27840.1		phosphoenolpyruvate carboxylase,putative,expressed
OG0000342	Sobic.009G152600.1.p,Sobic.006G276700.2.p,Sobic.004G268000.1.p	pyrophosphorylase 3,pyrophosphorylase 4	LOC_Os05g36260.1,LOC_Os04g59040.1,LOC_Os02g47600.2		soluble inorganic pyrophosphatase,putative,expressed
OG0000495	Sobic.009G108700.1.p,Sobic.009G069600.1.p	NADP-malic enzyme 4,NADP-malic enzyme 3	LOC_Os01g09320.1,LOC_Os05g09440.1		NADP-dependent malic enzyme,chloroplast precursor,putative,expressed
OG0001149	Sobic.002G375800.1.p	alanine aminotransferase 2	LOC_Os07g42600.1		aminotransferase,classes I and II,domain containing protein,expressed
OG0001553	Sobic.003G234500.1.p	carbonic anhydrase 2	LOC_Os01g45274.3		carbonic anhydrase,chloroplast precursor,putative,expressed
OG0002204	Sobic.009G132900.1.p	pyruvate orthophosphate dikinase	LOC_Os05g33570.1		pyruvate,phosphate dikinase,chloroplast precursor,putative,expressed
OG0002332	Sobic.002G159900.2.p	Glucose-6-phosphate/phosphate translocator-related	LOC_Os09g12600.1		phosphate/phosphate translocator,putative,expressed
OG0002544	Sobic.003G431900.1.p,Sobic.009G124000.1.p	Protein of unknown function (DUF3411)	LOC_Os01g72710.1,LOC_Os05g32230.1		expressed protein
OG0002658	Sobic.003G002300.1.p	Glucose-6-phosphate/phosphate translocator-related	LOC_Os01g13770.1		DUF250 domain containing protein,putative,expressed
OG0002688	Sobic.003G050800.1.p,Sobic.009G062500.1.p	Glucose-6-phosphate/phosphate translocator-related	LOC_Os01g07730.1,LOC_Os05g07870.1		phosphate/phosphoenolpyruvate translocator-related protein,putative,expressed,triose phosphate/phosphate translocator,non-green plastid,chloroplast precursor
OG0003087	Sobic.009G240700.1.p	Lactate/malate dehydrogenase family protein	LOC_Os01g46070.1		lactate/malate dehydrogenase,putative,expressed
OG0003499	Sobic.004G219900.1.p	phosphoenolpyruvate carboxylase kinase 1	LOC_Os02g41580.1		CAMK_CAMK_like.14 - CAMK includes calcium/calmodulin depedent protein kinases,expressed
OG0003989	Sobic.007G166200.1.p	lactate/malate dehydrogenase family protein	LOC_Os08g44810.1		lactate/malate dehydrogenase,putative,expressed
OG0004015	Sobic.002G324400.1.p	PPDK regulatory protein	LOC_Os07g34640.2		pyruvate Pi dikinase regulatory protein,putative,expressed
OG0004441	Sobic.003G236800.1.p	Sodium Bile acid symporter family	LOC_Os01g45750.1		bile acid sodium symporter family protein,putative,expressed
OG0005162	Sobic.007G137600.1.p	malate dehydrogenase	LOC_Os08g33720.1		lactate/malate dehydrogenase,putative,expressed
OG0005953	Sobic.001G432800.1.p	phosphoenolpyruvate carboxykinase 1	LOC_Os03g15050.2		phosphoenolpyruvate carboxykinase,putative,expressed
OG0006181	Sobic.007G113600.2.p	adenylate kinase family protein	LOC_Os08g19140.1		adenylate kinase family protein,putative,expressed
OG0006537	Sobic.004G165000.1.p	Sodium Bile acid symporter family	LOC_Os02g32930.1		bile acid sodium symporter,putative,expressed
OG0009009	Sobic.002G309400.1.p	NAD-dependent malic enzyme 1	LOC_Os07g31380.1		NAD-dependent malic enzyme,mitochondrial precursor,putative,expressed
OG0011845	Sobic.001G201700.1.p	NAD-dependent malic enzyme 2	LOC_Os10g35960.1		NAD-dependent malic enzyme,mitochondrial precursor,putative,expressed
OG0012060	Sobic.002G385700.2.p	malate dehydrogenase	LOC_Os07g43700.1		lactate/malate dehydrogenase,putative,expressed
OG0012294	Sobic.004G331700.1.p	aspartate aminotransferase 5	LOC_Os02g55420.1		aminotransferase,classes I and II,domain containing protein,expressed
OG0012980	Sobic.004G311100.1.p	pyrophosphorylase 6	LOC_Os02g52940.2		soluble inorganic pyrophosphatase,putative,expressed
OG0015176	Sobic.004G338000.1.p	phosphoenolpyruvate carboxylase kinase 1	LOC_Os02g56310.1		calcium-dependent protein kinase isoform AK1,putative,expressed
OG0014652	Sobic.003G100600.1.p	phosphoenolpyruvate carboxylase 4	LOC_Os01g02050.1		phosphoenolpyruvate carboxylase,putative,expressed

## Sheet: Regulation of venation
Orthogroup	X.pacId	arabi.defline	Best.hit.rice.name	rice.symbol	rice.defline
OG0000210	GRMZM2G157596_P01,Sobic.001G040800.1.p,GRMZM2G357399_P01	ADP-ribosylation factor A1E,ADP-ribosylation factor A1F	LOC_Os05g41060.1,LOC_Os03g59740.3		ADP-ribosylation factor,putative,expressed
OG0000398	Sobic.010G051000.1.p,Sobic.004G240900.1.p,Sobic.005G025900.1.p	Auxin efflux carrier family protein	LOC_Os05g50140.2,LOC_Os02g50960.1,LOC_Os11g04190.1		auxin efflux carrier component,putative,expressed
OG0001588	Sobic.009G207000.1.p,Sobic.004G122000.2.p	Protein of unknown function (DUF502),like COV 1	LOC_Os05g45280.1,LOC_Os02g16880.1		protein of unknown function DUF502 domain containing protein,expressed
OG0001885	Sobic.005G017500.2.p,Sobic.008G023401.1.p	GRAS family transcription factor	LOC_Os12g02870.1,LOC_Os11g03110.1		GRAS family transcription factor domain containing protein,expressed
OG0001978	Sobic.008G168100.1.p,Sobic.001G157400.1.p	Homeobox-leucine zipper family protein / lipid-binding START domain-containing protein	LOC_Os12g41860.1,LOC_Os03g43930.2		START domain containing protein,expressed
OG0002523	Sobic.010G229000.1.p,Sobic.004G051900.1.p	auxin response factor 6,auxin response factor 8	LOC_Os06g46410.1,LOC_Os02g06910.1		auxin response factor,putative,expressed,auxin response factor 6
OG0002834	Sobic.002G260700.1.p,Sobic.007G189100.1.p	ARF GTPase-activating protein	LOC_Os09g33600.1,LOC_Os08g42530.1		ARF GTPase-activating domain-containing protein,putative,expressed,SFC
OG0003287	Sobic.002G249200.1.p	Auxin efflux carrier family protein	LOC_Os09g31478.1		auxin efflux carrier component,putative,expressed
OG0003523	Sobic.001G537300.2.p	Homeobox-leucine zipper family protein / lipid-binding START domain-containing protein	LOC_Os03g01890.1		START domain containing protein,expressed
OG0003915	Sobic.002G357800.1.p	GRAS family transcription factor	LOC_Os07g39820.1		SHR,putative,expressed
OG0007241	Sobic.003G336100.2.p	Auxin efflux carrier family protein	LOC_Os01g60230.1		auxin efflux carrier component,putative,expressed
OG0008202	Sobic.002G108800.1.p	Auxin efflux carrier family protein	LOC_Os09g38130.1		auxin efflux carrier component,putative,expressed
OG0010840	Sobic.003G028300.1.p	Homeobox-leucine zipper family protein / lipid-binding START domain-containing protein	LOC_Os03g43930.2		START domain containing protein,expressed
OG0011147	Sobic.004G210900.1.p	Auxin efflux carrier family protein	LOC_Os08g09190.1		auxin efflux carrier component,putative,expressed
OG0012068	Sobic.002G342800.1.p	GRAS family transcription factor	LOC_Os07g38030.1		GRAS family transcription factor domain containing protein,expressed
OG0012184	Sobic.004G058700.1.p	Homeodomain-like superfamily protein	LOC_Os02g07770.1		Myb transcription factor,putative,expressed
OG0014246	Sobic.006G255300.1.p	Transcriptional factor B3 family protein / auxin-responsive factor AUX/IAA-related	LOC_Os04g56850.1		auxin response factor,putative,expressed
OG0014482	Sobic.007G038000.1.p	Leucine-rich repeat protein kinase family protein	LOC_Os08g05290.1		receptor-like protein kinase 5 precursor,putative,expressed
OG0015235	Sobic.006G182000.1.p	transcription factor-related	LOC_Os02g45170.1		helix-loop-helix DNA-binding protein,putative,expressed
OG0018305	Sobic.003G235800.1.p	Auxin efflux carrier family protein	LOC_Os01g45550.2		auxin efflux carrier component,putative,expressed

## Sheet: Suberin biosynthesis
Orthogroup	X.pacId	arabi.defline	Best.hit.rice.name	rice.symbol	rice.defline
OG0000296	Sobic.002G134100.1.p,Sobic.007G170100.2.p,Sobic.007G170800.1.p,Sobic.008G076300.1.p,Sobic.004G060700.1.p	fatty acid reductase 1,fatty acid reductase 4	LOC_Os09g39410.1,LOC_Os08g44360.1,LOC_Os08g20200.1,LOC_Os04g28620.1		male sterility protein,putative,expressed,male sterility protein 2
OG0000336	Sevir.4G162100.1.p,Sevir.3G029000.1.p,Sobic.005G183700.1.p,GRMZM2G021059_P01	HXXXD-type acyl-transferase family protein,hydroxycinnamoyl-CoA shikimate/quinate hydroxycinnamoyl transferase	LOC_Os04g56910.1,LOC_Os09g37200.1		transferase family protein,putative,expressed
OG0000610	Sobic.010G055300.2.p,Sobic.008G015000.1.p	cytochrome P450,family 94,subfamily D,polypeptide 2	LOC_Os01g58970.1,LOC_Os12g04110.1		cytochrome P450,putative,expressed,pentatricopeptide
OG0001264	GRMZM2G384780_P02,Sobic.001G228100.1.p	GDSL-like Lipase/Acylhydrolase superfamily protein	LOC_Os02g57110.1,LOC_Os10g32580.1		GDSL-like lipase/acylhydrolase,putative,expressed
OG0001266	Sobic.010G034700.1.p,Sobic.010G178700.2.p	HXXXD-type acyl-transferase family protein	LOC_Os06g05320.1		transferase family protein,putative,expressed
OG0002536	Sobic.003G368100.2.p,Sobic.007G144400.1.p	HXXXD-type acyl-transferase family protein	LOC_Os11g31090.1		transferase family protein,putative,expressed
OG0004343	Sobic.001G450100.1.p	cytochrome P450,family 94,subfamily D,polypeptide 2	LOC_Os03g12260.1		cytochrome P450 protein,putative,expressed
OG0004648	Sobic.006G177000.1.p	cytochrome P450,family 86,subfamily A,polypeptide 4	LOC_Os04g47250.1		cytochrome P450,putative,expressed
OG0005527	Sobic.009G022000.1.p	ABC-2 type transporter family protein	LOC_Os05g02890.1		white-brown complex homolog protein 16,putative,expressed
OG0006046	Sobic.010G202600.1.p	RING/U-box superfamily protein	LOC_Os06g43210.1		zinc finger,C3HC4 type domain containing protein,expressed
OG0006384	Sobic.003G387300.1.p	ABC-2 type transporter family protein	LOC_Os01g42900.1		ABC-2 type transporter domain containing protein,expressed
OG0008734	Sobic.003G348100.1.p	ABC-2 type transporter family protein	LOC_Os01g61940.1		white-brown complex homolog protein,putative,expressed
OG0013822	Sobic.003G220000.1.p	ABC-2 type transporter family protein	LOC_Os01g42900.1		ABC-2 type transporter domain containing protein,expressed
OG0014877	Sobic.009G122300.1.p	ABC-2 type transporter family protein	LOC_Os05g31910.1		white-brown complex homolog protein 16,putative,expressed
OG0016656	Sobic.004G344100.1.p	GDSL-like Lipase/Acylhydrolase superfamily protein	LOC_Os02g57110.1		GDSL-like lipase/acylhydrolase,putative,expressed
OG0016849	Sobic.001G413700.1.p	ABC-2 type transporter family protein	LOC_Os03g17350.1		white-brown complex homolog protein,putative,expressed
OG0016964	Sobic.001G394000.1.p	GDSL-like Lipase/Acylhydrolase superfamily protein	LOC_Os03g19670.1		GDSL-like lipase/acylhydrolase,putative,expressed
OG0017268	Sobic.002G409000.1.p	GDSL-like Lipase/Acylhydrolase superfamily protein	LOC_Os07g47210.1		GDSL-like lipase/acylhydrolase,putative,expressed
